# Supplementary material for: Sickle cell disease and pregnancy profile of complicated malaria in 982 pregnancies in Kinshasa
Source: PLoS One. 2022 Oct 6;17(10):e0275115. doi: 10.1371/journal.pone.0275115 (PMC9536558; doi:10.1371/journal.pone.0275115)
Supplement: S1 Data — (XLSX) [file pone.0275115.s001.xlsx]

## Sheet: Feuil1
Age	Hb mean	Parasites J0	Parasites J1	Parasites J2	Parasites J3	Parité	Trimestre	CVO	Transfusion	Poids fœtal	Poids Placent	Histopath	Groupe	Gain Pond	Age accouch	Hypotophie
17	5.8	11730	10093	4428	0	1	1	1	1	2590	500	2	1	4.5	37	0			Groupe 1= palu grave avec prophylaxie antipaludéen
26	9.6	1762	906	23	0	2	2	0	0	2850	820	1	1	6.1	37.5	0			Groupe 2= palu grave sans antipaluséen prophylactique
22	7.5	7450	1622	0	0	1	2	0	0	2690	650	1	1	5.2	37.2	0
27	9.5	2985	200	0	0	2	2	0	0	2800	750	1	1	6.5	37.5	0
21	7.7	8694	1640	680	10	1	2	0	0	2670	600	1	1	5.7	37	0
20	7.2	5122	101	0	0	1	1	0	0	2590	610	1	1	5.2	38.5	0
19	7.9	2122	830	136	30	1	1	0	0	2690	620	1	1	5.8	37.2	0
23	7	3940	200	33	0	1	1	1	1	2680	670	1	1	5.1	37.1	0
28	8	6430	640	142	0	2	2	0	0	2890	820	1	1	6	37	0
25	11	4375	203	21	0	2	2	0	0	2999	750	1	1	7.1	37.1	0
21	7	7619	288	89	0	1	1	0	0	2689	600	2	1	5.2	36.5	0
20	7.2	3200	283	0	0	1	2	0	0	2690	610	2	1	5.5	37.2	0
20	10	2487	760	78	0	1	1	0	0	2990	750	1	1	6.5	37.1	0
23	7.8	7963	613	21	0	1	1	0	0	2700	650	1	1	6.2	37.5	0
21	7.2	8222	267	62	0	1	1	0	0	2689	610	1	1	6	37.2	0
29	7.2	3620	20	0	0	2	1	0	0	2706	620	1	1	5.8	37.3	0
29	7.4	5420	1622	42	0	2	1	0	0	2689	600	2	1	6.3	36.5	0
21	6	4724	1880	40	0	1	1	1	1	2560	590	2	1	5.2	37.5	0
19	6	5714	522	148	0	1	2	1	1	2550	500	2	1	4.2	37.2	0
24	7	4666	306	34	0	1	1	0	0	2690	610	1	1	5.3	38.1	0
22	8.2	4268	108	0	0	1	2	0	0	2790	680	1	1	6.9	37.4	0
27	6.8	3127	120	0	0	2	1	1	1	2555	510	2	1	6	36.5	0
29	9	7478	97	0	0	2	1	0	0	2999	720	1	1	6.5	37.5	0
18	4.2	1346	112	42	0	1	1	1	1	2450	400	4	1	4	37.5	1
17	6.5	8210	216	0	0	1	2	1	1	2650	620	1	1	4.5	37.2	0
26	10.4	9651	674	0	0	2	1	0	0	3000	850	1	1	7	37.5	0
17	3.5	14000	1386	348	10	1	1	1	1	2450	380	5	1	4.2	36.5	1
28	6.9	4906	128	0	0	3	2	1	0	2655	520	2	1	6.3	37.2	0
16	3.1	19651	2990	890	110	1	1	1	1	2310	320	5	1	3.5	37.5	1
26	7.2	8340	1110	450	11	2	1	0	0	2690	590	2	1	6.5	37.5	0
19	3.9	16837	8710	254	0	1	1	1	1	2310	280	5	1	3.8	36.6	1
23	7.2	6200	1400	300	90	1	1	0	0	2660	610	1	1	6.5	38	0
22	6.3	9628	1214	626	10	1	1	1	1	2550	510	2	1	5.7	37.5	0
27	8.1	4331	0	0	0	2	2	0	0	2950	810	1	1	6.7	38.1	0
21	7.1	8800	1210	510	80	1	2	0	0	2720	650	2	1	6	37.4	0
25	11.4	9651	674	0	0	2	1	0	0	3100	810	1	1	7	38	0
29	8.8	4268	108	0	0	1	3	0	0	2990	820	1	1	7	37.1	0
26	10.1	4375	203	21	0	2	2	0	0	2995	800	1	1	7.2	38	0
29	8.8	7963	613	21	0	1	1	0	0	2800	710	1	1	6.5	37.5	0
25	9.1	7478	97	0	0	2	1	0	0	3010	790	1	1	7	38	0
27	9.5	2985	200	0	0	2	2	0	0	2850	760	1	1	6.5	37.5	0
31	8.4	4331	0	0	0	2	2	0	0	2955	760	1	1	6.6	38	0
21	3.6	16837	8710	254	0	1	1	1	1	2350	300	5	1	3.8	37	1
23	4.4	10346	1212	420	80	1	1	1	1	2455	380	4	1	4.2	37	1
24	9.8	2487	760	78	0	1	1	0	0	2970	730	1	1	6.5	37.5	0
26	9.5	2985	200	0	0	2	2	0	0	2810	680	1	1	6.3	37	0
24	7.8	7963	613	21	0	1	1	0	0	2710	600	1	1	6	37	0
19	5.1	22300	9200	201	25	1	2	1	1	2350	280	5	1	3.2	37.5	1
17	6.7	19200	1100	200	0	1	1	1	1	2250	250	5	1	3	36.3	1
26	9.2	15500	880	0	0	2	2	1	0	2850	610	1	1	4.5	38.1	0
27	8.2	16700	10200	2500	10	1	1	0	0	2850	710	1	1	5.2	37.2	0
22	7.2	19800	9500	2100	0	1	1	1	0	2650	590	2	1	4.9	38.2	0
21	6.2	22000	11350	3500	0	1	1	1	1	2550	450	3	1	3.9	38.2	0
24	6.9	15000	7500	110	0	1	1	1	0	2550	480	3	1	3.9	37.4	0
19	6.7	16800	9700	110	0	1	1	1	1	2650	510	2	1	4.1	37.2	0
25	7.2	12500	6200	150	1	2	2	1	1	2650	610	1	1	4.1	38.2	0
27	6.9	11000	450	0	0	1	1	1	0	2990	680	1	1	4.7	38.2	0
25	7.2	12500	4500	0	0	2	1	1	0	2950	780	1	1	5.2	38.1	0
29	7.8	13600	5690	120	0	2	1	1	0	2780	650	1	1	5.4	37.1	0
30	7.2	11000	2300	120	0	2	2	1	0	2890	590	2	1	5.2	37.6	0
31	7.9	15000	230	0	0	2	2	1	0	2990	690	1	1	5.7	38.2	0
18	6.7	19500	11000	220	95	1	1	1	1	2650	550	2	1	4.6	37.5	0
27	6.2	11730	10093	4428	0	1	1	1	0	2550	480	3	2	4.1	38.1	0
19	5.1	601762	290906	10123	1264	1	3	1	1	2250	210	5	2	3.1	37.4	1
29	6.9	7450	1622	0	0	1	1	1	0	2550	455	4	2	3.5	37.4	0
27	6.1	27985	3200	0	0	2	2	1	1	2200	200	5	2	3.1	38.1	1
22	5.2	38694	16240	6800	1310	1	3	1	1	2250	210	5	2	3.1	36.4	1
25	5.1	45122	38101	1286	1190	1	1	1	1	2270	280	5	2	2.9	37.2	1
27	6.2	22122	16830	13600	4630	2	1	1	1	2200	190	5	2	2.9	37.2	1
21	5.1	53940	31200	10133	3100	1	2	1	1	2210	195	5	2	2.8	37.1	1
29	4.7	86430	64000	20142	7620	1	1	1	1	2330	290	5	2	3.1	37.5	1
32	5.2	44375	20133	8221	1621	2	1	1	1	2400	310	5	2	3.6	37.2	1
27	4.5	87619	37288	12189	2623	1	1	1	1	2450	380	5	2	3.4	36.5	1
34	7.8	13200	7283	0	0	2	2	1	0	2680	610	1	2	3.9	38.2	0
29	7.2	12487	7260	2778	0	1	2	1	0	2880	680	1	2	4.1	37.4	0
27	7.1	27963	9613	2421	0	2	1	1	0	2500	450	3	2	4	37.6	0
24	6.9	28222	9267	1862	0	1	3	1	0	2550	420	3	2	4.1	37.4	0
25	6.2	32620	6220	2010	0	1	1	1	0	2650	590	2	2	4.2	38.1	0
21	4.1	771420	16282	8242	4200	1	1	1	1	2210	200	5	2	3.1	37.2	1
22	4.4	204724	188000	30240	8820	1	3	1	1	2300	210	5	2	2.9	37.1	1
19	4.6	245714	5282	1480	0	1	1	1	1	2100	190	5	2	2.3	36.2	1
21	5.7	34666	30786	7634	0	1	1	1	1	2660	670	1	2	3.4	37.2	0
25	6.2	24268	10826	5262	0	2	2	1	1	2570	460	3	2	3.3	38.1	0
25	7.6	127	0	0	0	1	3	1	0	2650	590	2	2	3.8	37.6	0
23	6.2	37478	97	0	0	2	2	1	0	2750	630	1	2	2.9	37.6	0
22	5.9	10346	212	0	0	1	2	1	1	2660	590	1	2	3.4	37.5	0
25	6.7	68210	216	0	0	2	2	2	0	2750	610	1	2	3.9	38.1	0
20	6.4	29651	64	0	0	1	2	1	0	2550	510	2	2	3.9	37.2	0
17	5.8	324000	386	48	0	1	1	1	1	2200	210	5	2	2.6	36.6	1
22	6.9	4906	128	0	0	1	2	1	0	2600	560	2	2	3.5	37.6	0
21	6.1	29651	0	0	0	1	2	1	1	2555	510	1	2	3.2	37.6	0
22	7.2	8340	0	0	0	1	2	1	0	2650	550	1	2	4.1	38.1	0
27	5.7	116837	8710	254	0	2	2	1	1	2450	370	5	2	3.1	38.2	1
25	5.3	316200	293400	192300	0	1	2	1	1	2480	390	5	2	2.9	37.5	1
23	6.6	53628	21214	6262	0	1	2	1	1	2450	380	5	2	3.1	38.1	1
30	6.9	4331	0	0	0	2	2	1	0	2700	620	1	2	3.9	38.2	0
24	6.4	32800	0	0	0	1	2	1	1	2900	670	1	2	4.1	38	0
29	6.8	13200	7283	320	10	1	1	1	1	2550	470	1	2	3.1	37.6	0
22	7.2	12487	7260	2778	45	1	1	1	0	2670	510	2	2	3.1	37	0
25	6.9	27963	9613	2421	54	2	1	1	1	2600	530	2	2	3.1	37.4	0
22	6.9	28222	9267	1862	0	1	1	1	1	2820	730	1	2	3.7	37.5	0
19	6.2	32620	6220	2010	110	1	2	1	1	2650	590	1	2	3.4	38.1	0
21	3.9	771420	16282	8242	2200	1	2	1	1	2200	190	5	2	2.9	37.5	1
22	4.4	204724	188000	30240	720	1	1	1	1	2350	280	5	2	2.8	37.6	1
18	4.6	245714	5282	1480	20	1	1	1	1	2400	380	5	2	2.9	38.1	1
20	5.8	34666	30786	7634	120	1	1	1	1	2320	290	5	2	2.7	37.2	1
24	6.2	24268	10826	5262	10	1	2	1	1	2655	580	1	2	3	38	0
27	6.2	11730	10093	4428	0	2	2	1	0	2550	510	2	2	3.3	38.3	0
19	5.1	601762	290906	10123	1264	1	1	1	1	2440	390	5	2	3.1	37.2	1
29	6.9	7450	1622	0	0	2	2	1	0	2700	610	1	2	3.8	37.5	0
27	6.1	27985	3200	0	0	2	2	1	1	2550	570	1	2	3.7	38	0
22	5.2	38694	16240	6700	1210	1	2	1	1	2200	190	5	2	2.8	37.2	1
25	5.1	45122	36101	1386	1290	1	2	1	1	2430	390	5	2	2.7	36.6	1
27	6.2	22122	15830	13700	4130	1	2	1	1	2650	610	1	2	3.7	37.3	0
21	5.1	53940	30200	1013	3100	1	3	1	1	2450	380	5	2	3.1	37.5	1
29	4.7	86430	62000	20042	7620	2	3	1	1	2440	290	5	2	2.6	37.3	1
32	5.2	44375	20033	8121	1611	2	3	1	1	2300	290	5	2	2.9	36.5	1
27	4.5	87629	37218	12109	2613	2	3	1	1	2450	390	5	2	2.4	37.2	1
22	5.2	38294	14240	6400	1210	1	3	1	1	2550	480	3	2	3.1	37.4	0
21	5.1	45122	38101	1286	1190	1	3	1	1	2550	490	2	2	2.4	38.1	0
25	6.2	22122	16830	13600	4630	1	2	1	0	2650	520	2	2	3.2	37.4	0
19	5.1	53940	31200	10133	3100	1	3	1	1	2450	390	5	2	2.2	37.3	1
18	4.7	86430	64000	20142	7620	1	2	2	1	2350	240	5	2	2.9	37.2	1
17	5.2	44375	20133	8221	1621	1	3	1	1	2440	350	5	2	3.1	37.4	1
23	4.5	87619	37288	12189	2623	1	2	1	1	2500	450	3	2	2.9	37.5	0
31	7.8	13200	7283	0	0	2	3	1	0	2650	590	2	2	3.1	38.1	0
29	7.2	12487	7260	2778	0	2	3	1	0	2770	610	1	2	3.8	38.2	0
26	7.1	27963	9613	2421	0	1	3	1	0	2780	620	1	2	3.9	38.2	0
27	6.9	28222	9267	1862	0	2	3	1	0	2570	510	2	2	4	38.2	0
24	6.2	32620	6220	2010	0	1	2	1	1	2670	650	1	2	3.9	37.5	0
23	4.1	771420	16282	8242	4200	1	3	1	1	2300	270	5	2	2.1	38.1	1
23	4.4	204724	168000	30220	7820	1	2	1	1	2300	290	5	2	2.6	38.1	1
22	6.4	28651	64	0	0	1	3	1	0	2550	420	3	2	3.1	38.2	0
19	5.8	313000	496	88	0	1	2	1	1	2450	390	4	2	2.8	37.4	1
26	6.9	4906	128	0	0	1	2	2	0	2670	560	2	2	3.2	38.2	0
24	6.1	29651	1230	87	0	1	2	1	0	2500	450	2	2	2.9	38.1	0
26	7.2	8340	0	0	0	2	3	1	0	2670	550	2	2	3.1	38.2	0
19	5.7	115837	7710	154	0	1	2	1	1	2360	360	4	2	2.2	37.5	1
18	5.3	326200	213400	12300	120	1	2	1	1	2450	370	5	2	2	36.5	1
24	6.6	53628	21214	6262	0	2	3	1	0	2550	450	3	2	3.1	37.4	0
23	6.9	4331	120	0	0	1	2	1	0	2650	550	2	2	3.2	38.3	0
27	6.4	32800	1300	120	0	2	2	1	0	2500	450	2	2	3.2	37.4	0
24	6.8	14200	7583	320	10	1	2	1	0	2550	500	3	2	2.9	36.6	0
28	7.2	12487	7160	2768	45	2	2	1	0	2450	380	3	2	3.1	38.1	1
21	6.9	28963	8613	2121	54	2	2	1	1	2350	390	3	2	2.7	37.2	1
25	6.9	29222	9267	182	0	1	3	3	1	2600	500	3	2	2.9	38.5	0

## Sheet: Feuil2
		0.2851	0.5661	0.001
	Absence of malaria	0.2851
	Uncomplicated malaria	0.5661
	Complicated malaria	0.1486
